# Supplementary material for: Transcriptomic Profiling Reveals Altered Expression of Genes Involved in Metabolic and Immune Processes in NDV-Infected Chicken Embryos
Source: Metabolites. 2024 Dec 2;14(12):669. doi: 10.3390/metabo14120669 (PMC11678133; doi:10.3390/metabo14120669)
Supplement: Supplementary file 1 [file metabolites-14-00669-s001.zip]

Archive with 3 entries (3 files):
- Figure S1.pdf
- Supplementary File S1.pdf
- Supplementary File S2.xlsx
