# Supplementary material for: Transcriptomic Profiling Reveals Altered Expression of Genes Involved in Metabolic and Immune Processes in NDV-Infected Chicken Embryos
Source: Metabolites. 2024 Dec 2;14(12):669. doi: 10.3390/metabo14120669 (PMC11678133; doi:10.3390/metabo14120669)
Supplement: Supplementary file 1 [file metabolites-14-00669-s001.zip › Supplementary File S2.xlsx]

## Sheet: Differently expressed 594 genes
ID	logFC	P.Value	adj_pval	gene_type	gene_name
ENSGALG00010026635	8.75214	0.0005053	0.0138698	protein_coding	C8A
ENSGALG00010014956	8.52248	5.68595e-08	7.59823e-06	protein_coding	FGG
ENSGALG00010004995	8.38519	1.88947e-07	2.16423e-05	protein_coding	PIT54
ENSGALG00010016119	8.22463	6.45315e-05	0.0028661	protein_coding	FETUB
ENSGALG00010024759	8.15843	7.61114e-51	5.7974e-47	protein_coding	APOC3
ENSGALG00010014972	8.15401	3.75376e-09	7.2034e-07	protein_coding	FGA
ENSGALG00010017481	7.9409	0.000119506	0.00460899	protein_coding	SPIA1
ENSGALG00010011392	7.87471	2.52518e-08	3.66368e-06	protein_coding	AvBD13
ENSGALG00010029213	7.67522	1.63884e-24	4.16101e-21	protein_coding	APOH
ENSGALG00010028475	6.86437	1.92297e-14	1.22061e-11	protein_coding	AMBP
ENSGALG00010006069	6.60488	3.92206e-05	0.00185555	protein_coding	TTR
ENSGALG00010021316	6.57595	8.3931e-05	0.00353206	protein_coding	PLA2G12B
ENSGALG00010016177	6.54408	1.25182e-07	1.48986e-05	protein_coding	HRG
ENSGALG00010022774	6.54236	0.000126892	0.00480865	protein_coding	A1CF
ENSGALG00010014944	6.52099	5.27798e-10	1.41061e-07	protein_coding	FGB
ENSGALG00010017466	6.44674	2.15555e-11	8.20943e-09	protein_coding	SPIA4
ENSGALG00010017501	6.28068	0.000264467	0.00818879	protein_coding	SPIA5
ENSGALG00010027409	6.27538	4.18823e-11	1.45008e-08	lncRNA
ENSGALG00010004358	6.27516	1.14599e-21	1.93978e-18	protein_coding	GC
ENSGALG00010005070	6.15332	1.74035e-08	2.67803e-06	protein_coding	ALB
ENSGALG00010015711	6.09153	7.62278e-06	0.000496392	protein_coding	LBFABP
ENSGALG00010007759	5.99278	0.000153802	0.00547411	protein_coding	AGT
ENSGALG00010003750	5.96602	5.25574e-06	0.000367247	protein_coding	CPB2
ENSGALG00010015929	5.92252	6.83897e-06	0.000460995	protein_coding	SLC6A12
ENSGALG00010014540	5.85354	1.67803e-05	0.0009657	protein_coding	FTCD
ENSGALG00010006269	5.84869	1.17024e-05	0.00070464	protein_coding
ENSGALG00010027528	5.83195	4.16389e-38	1.58582e-34	protein_coding
ENSGALG00010024750	5.77532	3.95793e-08	5.3835e-06	protein_coding	APOA4
ENSGALG00010001129	5.77481	1.87799e-16	1.58941e-13	protein_coding	TM4SF4
ENSGALG00010011715	5.773	3.10455e-08	4.4105e-06	protein_coding	SLCO1B3
ENSGALG00010014778	5.72445	4.01493e-07	4.16078e-05	protein_coding	TMPRSS6
ENSGALG00010007977	5.68571	2.30816e-18	2.51161e-15	protein_coding	APOB
ENSGALG00010016067	5.66929	6.40222e-08	8.40788e-06	protein_coding	AHSG
ENSGALG00010004716	5.64571	4.66367e-07	4.73642e-05	protein_coding	ADH6
ENSGALG00010014742	5.62168	5.20876e-05	0.00237576	protein_coding	PROZ
ENSGALG00010009854	5.51752	0.000134198	0.0050107	lncRNA
ENSGALG00010002667	5.40773	1.46489e-18	1.71663e-15	protein_coding
ENSGALG00010016206	5.32113	1.15094e-12	5.47917e-10	protein_coding	KNG1
ENSGALG00010023206	5.2227	2.85797e-86	4.35383e-82	protein_coding	HSPB9
ENSGALG00010007226	5.21511	1.2126e-22	2.3091e-19	protein_coding	PLG
ENSGALG00010017445	4.82821	6.93358e-06	0.000465313	protein_coding	F9
ENSGALG00010011448	4.78791	5.04142e-14	2.84448e-11	protein_coding	AvBD10
ENSGALG00010026246	4.74994	1.96172e-05	0.00106939	lncRNA
ENSGALG00010018945	4.59301	0.00212957	0.0425189	protein_coding	HABP2
ENSGALG00010024948	4.46741	2.98712e-05	0.00146793	protein_coding	HGD
ENSGALG00010024369	4.39359	3.05508e-12	1.29281e-09	protein_coding	MYOD1
ENSGALG00010019019	4.30184	0.000549064	0.0147256	protein_coding	TBX20
ENSGALG00010006336	4.26841	0.000800996	0.0196696	protein_coding	ALDH8A1
ENSGALG00010015823	4.25165	2.57606e-05	0.0013169	protein_coding	SLC28A3
ENSGALG00010022972	4.21436	1.42895e-09	3.15488e-07	protein_coding
ENSGALG00010016147	4.13639	0.00129035	0.0288651	protein_coding	FABP1
ENSGALG00010030063	3.97476	0.00222288	0.0441505	lncRNA
ENSGALG00010012708	3.89147	1.40427e-14	9.72396e-12	protein_coding	SPP2
ENSGALG00010014963	3.84111	2.60394e-05	0.0013267	protein_coding	KMO
ENSGALG00010014764	3.83447	1.45837e-05	0.000854493	protein_coding
ENSGALG00010023237	3.8158	0.00017871	0.00615944	protein_coding	GAD1
ENSGALG00010016263	3.64303	5.10617e-06	0.000358467	protein_coding	HGFAC
ENSGALG00010004560	3.49267	0.000139326	0.00513921	lncRNA
ENSGALG00010025370	3.29666	3.84955e-15	3.08653e-12	protein_coding	HPD
ENSGALG00010005583	3.26692	2.2483e-21	3.42506e-18	protein_coding	ALDOB
ENSGALG00010011394	3.20155	1.59926e-09	3.43143e-07	protein_coding	SERPINC1
ENSGALG00010013619	3.15024	6.0799e-05	0.00273219	protein_coding	IL1R2
ENSGALG00010014814	3.11502	1.69386e-05	0.0009657	lncRNA
ENSGALG00010013380	3.06892	8.86138e-10	2.04537e-07	protein_coding	PHGDH
ENSGALG00010020357	3.06462	2.24829e-07	2.50004e-05	protein_coding	RBP4A
ENSGALG00010013346	3.03706	7.31042e-05	0.00317285	protein_coding	HMGCS2
ENSGALG00010013019	2.96178	1.12824e-05	0.000690264	protein_coding	DPYS
ENSGALG00010017195	2.8444	1.87409e-05	0.00104196	lncRNA
ENSGALG00010000806	2.8297	0.000457977	0.0127547	protein_coding	C5orf49
ENSGALG00010024796	2.79748	8.75152e-05	0.00363272	protein_coding	ACTBL2
ENSGALG00010019803	2.79214	1.94941e-08	2.94033e-06	protein_coding	FAH
ENSGALG00010014865	2.78839	0.00144094	0.0314488	protein_coding	TLR2
ENSGALG00010008132	2.73778	2.28985e-05	0.00119464	protein_coding	TDO2
ENSGALG00010017470	2.73477	1.93339e-40	9.81774e-37	protein_coding	HSPA2
ENSGALG00010005851	2.71731	0.00131812	0.0293571	protein_coding	SLC15A1
ENSGALG00010017460	2.71608	0.00105715	0.0245498	protein_coding	SERPINA10
ENSGALG00010027482	2.71055	0.00066977	0.0170216	lncRNA
ENSGALG00010022012	2.66831	0.00169437	0.0353106	protein_coding
ENSGALG00010001901	2.66372	1.49964e-08	2.33118e-06	protein_coding	PRPS2
ENSGALG00010024717	2.66263	1.81577e-17	1.8441e-14	protein_coding	TF
ENSGALG00010017606	2.63967	0.000324333	0.00972241	protein_coding
ENSGALG00010024773	2.61571	2.59876e-23	5.65564e-20	protein_coding	APOA1
ENSGALG00010022987	2.59968	9.4506e-15	7.19852e-12	protein_coding	F2
ENSGALG00010028435	2.57019	1.01801e-05	0.00063559	protein_coding	ATP8B3
ENSGALG00010012973	2.52406	0.000406004	0.0115609	protein_coding	GLDC
ENSGALG00010029410	2.50612	4.2913e-10	1.18861e-07	protein_coding	VTN
ENSGALG00010014598	2.50422	0.000183352	0.00623479	lncRNA
ENSGALG00010018114	2.48438	0.000953836	0.0224934	lncRNA
ENSGALG00010006035	2.48124	1.94516e-05	0.00106592	protein_coding	ADH1C
ENSGALG00010024258	2.45177	8.0945e-13	4.11039e-10	protein_coding	DNAJA4
ENSGALG00010011044	2.34587	4.43166e-06	0.000330361	protein_coding	MBL2
ENSGALG00010020896	2.32836	9.75705e-08	1.22842e-05	protein_coding	MARCO
ENSGALG00010026700	2.3113	0.000250364	0.00789659	protein_coding	C8B
ENSGALG00010028079	2.24299	0.00151353	0.0325206	protein_coding	ITIH3
ENSGALG00010021130	2.23052	0.000140854	0.00515812	protein_coding
ENSGALG00010022479	2.1976	0.000101641	0.00410716	protein_coding
ENSGALG00010026306	2.16741	0.000542581	0.0146037	lncRNA
ENSGALG00010009400	2.14923	4.43089e-05	0.00205163	protein_coding	CNTFR
ENSGALG00010005264	2.1487	5.88971e-07	5.75153e-05	protein_coding	ITIH2
ENSGALG00010018628	2.14819	4.41483e-07	4.54429e-05	protein_coding	XDH
ENSGALG00010015519	2.13313	0.00028152	0.0086118	lncRNA
ENSGALG00010015162	2.11435	0.00161013	0.0339733	protein_coding	SLCO1C1
ENSGALG00010029869	2.07467	0.00019102	0.00643806	lncRNA
ENSGALG00010022046	2.05349	7.47396e-11	2.47518e-08	protein_coding	CRY2
ENSGALG00010003260	2.04984	7.23385e-06	0.000480876	protein_coding	ACP5
ENSGALG00010012311	2.03755	0.000857813	0.0207427	protein_coding	EDNRB2
ENSGALG00010005300	1.99694	3.49908e-05	0.00167626	protein_coding	QRFPR
ENSGALG00010000247	1.97938	9.93284e-09	1.66282e-06	protein_coding
ENSGALG00010024745	1.97716	0.0020708	0.0416731	protein_coding	PMEL
ENSGALG00010017509	1.95906	1.82254e-05	0.00102452	protein_coding	RASD1
ENSGALG00010013859	1.958	2.08107e-08	3.10814e-06	protein_coding	MYOC
ENSGALG00010022401	1.95773	0.000945722	0.0223945	protein_coding	LCAT
ENSGALG00010005252	1.95405	0.00166204	0.0347796	protein_coding	KLHL14
ENSGALG00010024749	1.95341	0.00247192	0.0478491	protein_coding	APOA5
ENSGALG00010000061	1.94281	2.4574e-05	0.00126765	protein_coding	SERINC4
ENSGALG00010022616	1.9396	0.00198432	0.0403014	protein_coding	GLDN
ENSGALG00010027525	1.93771	1.02311e-05	0.000636167	protein_coding	CUTA
ENSGALG00010021763	1.9239	8.75061e-10	2.04537e-07	protein_coding
ENSGALG00010023552	1.90021	0.000869052	0.0208163	protein_coding	SGPP2
ENSGALG00010023159	1.8776	0.0002025	0.00669172	protein_coding	DAW1
ENSGALG00010028053	1.87562	0.00041681	0.0118244	protein_coding	ORM1
ENSGALG00010028914	1.86152	0.00238895	0.0464793	protein_coding	TLR4
ENSGALG00010021173	1.85343	2.60737e-06	0.000214706	protein_coding	KLF15
ENSGALG00010021106	1.82987	4.26823e-06	0.000320307	protein_coding	ITGB6
ENSGALG00010011433	1.8162	0.000400148	0.0114369	protein_coding	RNASE6
ENSGALG00010016869	1.81334	4.23675e-17	4.03392e-14	protein_coding	HSP90AA1
ENSGALG00010010366	1.80972	1.19383e-16	1.06981e-13	protein_coding	CLU
ENSGALG00010029649	1.804	2.91818e-06	0.000235215	protein_coding	PSPH
ENSGALG00010010919	1.79283	0.00113341	0.0260802	protein_coding	CDHR1
ENSGALG00010012226	1.78771	8.56934e-05	0.00357455	protein_coding	SLCO4C1
ENSGALG00010010061	1.77413	1.36131e-12	6.2843e-10	protein_coding	CYP2D6
ENSGALG00010015134	1.75676	0.00133162	0.0295713	protein_coding	PLN
ENSGALG00010019331	1.75598	2.74975e-06	0.000222817	protein_coding	CEMIP
ENSGALG00010004529	1.75412	0.00242614	0.0471427	lncRNA
ENSGALG00010012707	1.73883	0.000475206	0.0131385	lncRNA
ENSGALG00010022528	1.72431	0.000530054	0.0142918	protein_coding	SIDT1
ENSGALG00010004981	1.71027	1.6891e-05	0.0009657	protein_coding
ENSGALG00010022348	1.70563	0.000732468	0.0183225	protein_coding	G6PC1
ENSGALG00010019682	1.68163	0.000154126	0.00547411	protein_coding	TMEM158
ENSGALG00010017715	1.67083	1.72354e-07	2.01973e-05	protein_coding	CILP
ENSGALG00010028401	1.66435	0.000147203	0.00533926	protein_coding
ENSGALG00010015121	1.65923	0.000236637	0.00758931	protein_coding	UNC79
ENSGALG00010016881	1.63993	0.000102696	0.00411703	protein_coding	C1QB
ENSGALG00010026061	1.63951	8.28245e-05	0.00349515	protein_coding	MPEG1
ENSGALG00010011469	1.63073	0.000286682	0.00874736	protein_coding	CPS1
ENSGALG00010001305	1.61329	4.9174e-06	0.000353357	protein_coding	WNT16
ENSGALG00010019498	1.605	2.26844e-08	3.35509e-06	protein_coding
ENSGALG00010015320	1.57662	1.8069e-05	0.00101949	protein_coding	TRPM6
ENSGALG00010010014	1.56488	6.98997e-09	1.19646e-06	protein_coding	GLUL
ENSGALG00010023429	1.56196	0.000594143	0.0156866	protein_coding	BMF
ENSGALG00010023179	1.56149	5.7184e-09	9.89934e-07	protein_coding	KAT2A
ENSGALG00010020966	1.55956	1.36276e-08	2.16253e-06	protein_coding	PAPLN
ENSGALG00010014439	1.55727	5.14359e-07	5.15509e-05	protein_coding
ENSGALG00010011969	1.53435	0.00062142	0.0161273	protein_coding	TMEM173
ENSGALG00010000576	1.53319	0.000881572	0.0210499	protein_coding	NOS1
ENSGALG00010029623	1.52429	0.000752672	0.0186746	protein_coding
ENSGALG00010003033	1.51584	0.000246782	0.00783225	lncRNA
ENSGALG00010009749	1.50809	3.9138e-09	7.27108e-07	protein_coding	NDRG1
ENSGALG00010012555	1.50376	0.000364659	0.0106218	protein_coding
ENSGALG00010005888	1.50271	0.000725628	0.0181813	protein_coding	IMPG2
ENSGALG00010018843	1.49754	6.14628e-06	0.000421768	protein_coding	MCRIP2
ENSGALG00010016920	1.4924	0.000199353	0.00663089	protein_coding	C1QA
ENSGALG00010002533	1.492	6.01344e-07	5.79802e-05	protein_coding	LPAR2
ENSGALG00010025558	1.48746	0.00124177	0.028067	protein_coding	GALNT3
ENSGALG00010013928	1.48721	0.000656598	0.0167548	protein_coding	CCNO
ENSGALG00010014029	1.48446	0.000977949	0.0229554	lncRNA
ENSGALG00010009615	1.48327	0.000197305	0.00659153	protein_coding
ENSGALG00010017954	1.4743	0.000836937	0.0203348	protein_coding	PTGER2
ENSGALG00010028370	1.47331	1.54756e-10	4.91156e-08	protein_coding	S100A12
ENSGALG00010010984	1.46681	0.00160076	0.0339165	protein_coding	MAT1A
ENSGALG00010027082	1.45135	4.60766e-06	0.000337467	protein_coding	SLC26A9
ENSGALG00010023330	1.44624	2.23455e-05	0.0011698	protein_coding	TSPAN1
ENSGALG00010029797	1.43843	0.00011683	0.00454028	lncRNA
ENSGALG00010015155	1.43352	1.83623e-07	2.11918e-05	protein_coding	HMOX1
ENSGALG00010004785	1.4292	8.58793e-05	0.00357455	protein_coding	NKX2-8
ENSGALG00010015088	1.41206	2.12045e-05	0.00113743	protein_coding
ENSGALG00010020346	1.39855	0.00098437	0.0230706	protein_coding	PCBD1
ENSGALG00010024490	1.397	1.08947e-05	0.00066923	protein_coding	TGM3
ENSGALG00010005256	1.39457	7.61101e-06	0.000496392	protein_coding	OPRM1
ENSGALG00010012083	1.37842	1.80111e-09	3.71616e-07	protein_coding	MGP
ENSGALG00010029115	1.37504	2.93149e-05	0.00145429	lncRNA
ENSGALG00010012759	1.37304	0.00158032	0.0335768	protein_coding	ATP1B4
ENSGALG00010029293	1.37269	0.000123536	0.00471664	protein_coding	DNAH17
ENSGALG00010005297	1.36754	0.000329083	0.00981067	protein_coding	IL22RA2
ENSGALG00010020782	1.33721	0.000313803	0.00944759	protein_coding	PPIF
ENSGALG00010017553	1.32556	0.00015232	0.00547274	protein_coding	EDA
ENSGALG00010027869	1.31548	2.94027e-05	0.00145429	protein_coding	NSMF
ENSGALG00010012829	1.31343	9.09389e-05	0.00375437	protein_coding	RGS5
ENSGALG00010019292	1.30939	2.95311e-06	0.000235537	protein_coding
ENSGALG00010026154	1.30183	0.000574766	0.0152467	protein_coding	ZNF385B
ENSGALG00010028450	1.29864	9.2829e-07	8.72937e-05	protein_coding	PTGDS
ENSGALG00010028201	1.2974	3.4637e-08	4.79691e-06	protein_coding
ENSGALG00010017676	1.29134	0.00130371	0.0290787	protein_coding	SPON2
ENSGALG00010013232	1.29121	0.000153759	0.00547411	protein_coding	FHL2
ENSGALG00010010327	1.28265	0.000288899	0.0087846	protein_coding	FBP1
ENSGALG00010004765	1.27699	0.000870947	0.0208289	protein_coding
ENSGALG00010019083	1.27621	3.21992e-05	0.00157461	protein_coding	OTOA
ENSGALG00010023612	1.26502	0.000697479	0.0175626	protein_coding	GPT2
ENSGALG00010015472	1.26411	1.37206e-06	0.000124416	protein_coding	LGMN
ENSGALG00010024371	1.25518	4.41736e-05	0.00205163	protein_coding	YPEL1
ENSGALG00010012240	1.24806	0.00198676	0.0403014	protein_coding	TRIM14
ENSGALG00010006549	1.22902	0.000192446	0.00647181	protein_coding	ZDHHC23
ENSGALG00010006624	1.22332	0.00026915	0.00830008	protein_coding
ENSGALG00010021348	1.22282	0.00014273	0.00520179	protein_coding	SLC4A3
ENSGALG00010001234	1.2182	2.8719e-05	0.00143444	protein_coding	AASS
ENSGALG00010023066	1.2152	0.00179183	0.0370376	protein_coding	TLR21
ENSGALG00010007480	1.20963	0.000812121	0.0198267	protein_coding	TENM3
ENSGALG00010024146	1.20883	1.45619e-05	0.000854493	protein_coding	CDKN1C
ENSGALG00010027866	1.20817	0.000575481	0.0152467	protein_coding	KCNA2
ENSGALG00010005518	1.1942	5.00862e-06	0.00035489	protein_coding	HPGDS
ENSGALG00010024132	1.19183	0.0002771	0.00852795	protein_coding
ENSGALG00010029341	1.19112	8.59034e-06	0.000552174	protein_coding	SLC43A2
ENSGALG00010028752	1.18733	2.13853e-05	0.00114142	protein_coding	MTMR11
ENSGALG00010010642	1.18461	4.1855e-05	0.00195862	protein_coding	CC2D2A
ENSGALG00010023390	1.17495	5.72734e-05	0.00260449	protein_coding	HSPB8
ENSGALG00010001928	1.17209	0.000999982	0.0233288	protein_coding	KCTD21
ENSGALG00010001113	1.1708	7.08306e-07	6.74395e-05	protein_coding	IGSF10
ENSGALG00010027306	1.16974	0.000807814	0.0197532	protein_coding
ENSGALG00010023886	1.16811	2.53129e-06	0.000209574	protein_coding	CYP2C18
ENSGALG00010012427	1.1657	1.94106e-06	0.000167062	protein_coding	C7
ENSGALG00010003097	1.15912	0.000158127	0.00557052	protein_coding	TFPI2
ENSGALG00010008443	1.15405	1.42573e-06	0.000127762	protein_coding	RSFR
ENSGALG00010013267	1.15328	1.03216e-05	0.000636598	protein_coding	PNPLA3
ENSGALG00010025438	1.14245	0.000351321	0.0103122	protein_coding	EXOSC6
ENSGALG00010001149	1.13545	5.00693e-06	0.00035489	protein_coding	CIDEA
ENSGALG00010025935	1.13352	2.27682e-06	0.000191963	protein_coding	CATH3
ENSGALG00010001705	1.13257	4.0902e-05	0.00192315	protein_coding	HTRA1
ENSGALG00010025742	1.12398	0.00205787	0.0415226	lncRNA
ENSGALG00010005405	1.111	2.37672e-05	0.00123573	protein_coding	CEBPD
ENSGALG00010014641	1.11053	1.97256e-05	0.00106939	protein_coding	DOCK11
ENSGALG00010002923	1.10658	3.74925e-07	3.91206e-05	protein_coding	SERPINH1
ENSGALG00010012149	1.10217	0.00011806	0.00457639	protein_coding	SFXN1
ENSGALG00010015793	1.09827	0.000245556	0.0078096	protein_coding	RSRP1
ENSGALG00010019738	1.09545	3.31703e-06	0.000254071	protein_coding	ADRA2A
ENSGALG00010005241	1.08552	0.000801812	0.0196696	protein_coding	C4orf54
ENSGALG00010023603	1.08161	0.000599014	0.0157063	protein_coding	C1S
ENSGALG00010005990	1.07721	3.47879e-05	0.00167179	protein_coding	SLC2A12
ENSGALG00010008457	1.07598	9.65515e-05	0.00395394	protein_coding	MARVELD3
ENSGALG00010019785	1.07391	0.000148704	0.00537268	protein_coding	ACSL5
ENSGALG00010005552	1.07342	0.000639753	0.0164907	protein_coding	WDR37
ENSGALG00010026219	1.07309	0.000596095	0.0157012	lncRNA
ENSGALG00010007860	1.07307	3.63351e-06	0.000276764	protein_coding	DEFB4A
ENSGALG00010025943	1.07093	4.44559e-06	0.000330361	protein_coding	CATH1
ENSGALG00010026553	1.06806	1.31332e-05	0.000775469	protein_coding	PLPP3
ENSGALG00010012854	1.0597	2.0692e-05	0.00111781	protein_coding	LECT2
ENSGALG00010008105	1.05924	0.00114888	0.0263586	protein_coding	MMUT
ENSGALG00010005357	1.05406	0.000394876	0.0113287	protein_coding	TNIP3
ENSGALG00010002100	1.05376	0.000936307	0.0222176	protein_coding	BTD
ENSGALG00010011965	1.04974	2.97364e-06	0.00023594	protein_coding	ATIC
ENSGALG00010016016	1.04122	0.00180804	0.0372716	protein_coding	ZDHHC2
ENSGALG00010018240	1.03934	0.00188713	0.0385887	protein_coding	SOUL
ENSGALG00010023794	1.0358	0.000236594	0.00758931	protein_coding	MT3
ENSGALG00010010153	1.02959	0.00145225	0.0316151	protein_coding
ENSGALG00010010317	1.02899	0.000630147	0.0163155	protein_coding
ENSGALG00010017855	1.0274	0.00148984	0.0321021	protein_coding	SDR42E2
ENSGALG00010009649	1.02359	0.000344004	0.0101365	protein_coding	TENM2
ENSGALG00010007304	1.0234	0.000770226	0.0190791	protein_coding	F5
ENSGALG00010008072	1.02209	0.00110214	0.0254009	protein_coding	NRSN1
ENSGALG00010017477	1.01652	0.00039796	0.0113957	protein_coding	MCF2
ENSGALG00010013414	1.01547	0.000597787	0.0157012	protein_coding	LAPTM5
ENSGALG00010025508	1.01442	7.09561e-06	0.000474099	protein_coding	PTTG1IP
ENSGALG00010024938	1.01326	0.00236007	0.046035	protein_coding
ENSGALG00010023861	1.0053	0.000440818	0.012436	protein_coding	SLC2A11L5
ENSGALG00010023707	1.00492	0.00164555	0.0345502	protein_coding	MPZL2
ENSGALG00010007962	-1.00005	5.79104e-05	0.00262562	protein_coding	ADCY8
ENSGALG00010026352	-1.00221	0.000330001	0.00981881	lncRNA
ENSGALG00010007931	-1.00541	0.000183959	0.0062415	protein_coding	GBE1
ENSGALG00010010274	-1.00613	0.000256763	0.0080484	protein_coding	MIS18A
ENSGALG00010013872	-1.00943	1.47359e-05	0.000860101	protein_coding	GLS2
ENSGALG00010018747	-1.01043	0.000106326	0.00424025	protein_coding	FLRT3
ENSGALG00010015865	-1.01067	0.000509322	0.0139155	protein_coding	VRK1
ENSGALG00010027513	-1.01125	0.000175896	0.00608999	protein_coding	SEMA3G
ENSGALG00010029749	-1.01171	0.00141697	0.031104	protein_coding	ASPA
ENSGALG00010015203	-1.01259	0.000208349	0.0068405	protein_coding	HMGXB4
ENSGALG00010012322	-1.01636	0.00079915	0.0196696	protein_coding
ENSGALG00010017782	-1.01987	0.000523663	0.0142201	protein_coding	IGDCC4
ENSGALG00010029156	-1.02502	0.000200086	0.00664075	protein_coding
ENSGALG00010010358	-1.03072	0.000362393	0.0105761	protein_coding	ASPM
ENSGALG00010013082	-1.03139	0.00236482	0.0460687	protein_coding	CHAF1B
ENSGALG00010016885	-1.03225	0.000154155	0.00547411	protein_coding	CDCA4
ENSGALG00010024277	-1.03529	0.00213572	0.0425302	protein_coding	ITGB3BP
ENSGALG00010010935	-1.03565	4.54103e-06	0.000334194	protein_coding	LGALS1A
ENSGALG00010025360	-1.03848	2.14288e-05	0.00114142	protein_coding	THYN1
ENSGALG00010025259	-1.04009	8.45103e-05	0.00354664	protein_coding	SHH
ENSGALG00010014987	-1.04105	0.000696132	0.0175577	protein_coding	KLF9
ENSGALG00010029244	-1.04457	0.000701736	0.0176407	protein_coding	HLF
ENSGALG00010003239	-1.0513	2.70435e-05	0.00136417	protein_coding	RRM1
ENSGALG00010027707	-1.05324	3.98618e-05	0.00188004	protein_coding	HIGD1C
ENSGALG00010001313	-1.05424	0.000135993	0.00506533	protein_coding	EMILIN2
ENSGALG00010019716	-1.05984	5.92719e-06	0.000408573	protein_coding	VEGFA
ENSGALG00010005258	-1.06258	7.18321e-05	0.00312654	protein_coding	ITIH5
ENSGALG00010024197	-1.06293	0.000345328	0.0101558	protein_coding	KRT7
ENSGALG00010001888	-1.06919	0.000223577	0.00724675	protein_coding	SNX10
ENSGALG00010012967	-1.07051	3.28996e-05	0.00159615	protein_coding	ECRG4
ENSGALG00010011234	-1.07554	2.20743e-05	0.00116764	lncRNA
ENSGALG00010007879	-1.0788	0.000742992	0.0184947	protein_coding	PLK4
ENSGALG00010010461	-1.07966	0.000158698	0.00557052	protein_coding	SLC7A5
ENSGALG00010017052	-1.08577	0.0023455	0.0459863	lncRNA
ENSGALG00010004839	-1.09031	0.00011482	0.00448505	lncRNA
ENSGALG00010016498	-1.09037	5.06152e-05	0.00231553	protein_coding	KIF23
ENSGALG00010022799	-1.09043	0.000447784	0.0125329	protein_coding	DCAF17
ENSGALG00010020252	-1.09101	9.97823e-05	0.00405355	protein_coding	DMTN
ENSGALG00010015196	-1.09283	0.000388863	0.0112196	protein_coding	PDE4D
ENSGALG00010014432	-1.09616	0.00146245	0.0316462	lncRNA
ENSGALG00010022532	-1.09662	6.16214e-05	0.002761	protein_coding	CBX5
ENSGALG00010011657	-1.10137	0.000112397	0.00443591	protein_coding	ALDH1L2
ENSGALG00010010967	-1.10156	3.64564e-05	0.00173555	protein_coding	PRXL2A
ENSGALG00010024346	-1.10162	0.0011806	0.0269241	protein_coding	PPM1F
ENSGALG00010004489	-1.10242	0.00172038	0.0357548	protein_coding	LIG1
ENSGALG00010000029	-1.10433	2.11178e-07	2.40081e-05	protein_coding	ND4
ENSGALG00010013330	-1.1127	2.95972e-05	0.00145917	protein_coding	ERG
ENSGALG00010007224	-1.11439	0.000563859	0.0150172	protein_coding	DHFR
ENSGALG00010003113	-1.11841	2.35692e-06	0.000197282	protein_coding	WBP4
ENSGALG00010028375	-1.11878	5.98679e-07	5.79802e-05	protein_coding	LMNB2
ENSGALG00010025272	-1.12161	0.00160986	0.0339733	protein_coding	NCAPD3
ENSGALG00010015161	-1.12649	0.000261198	0.0081372	protein_coding	GFPT2
ENSGALG00010024885	-1.12659	0.000219796	0.00713938	protein_coding	SLC4A1
ENSGALG00010021989	-1.12935	8.98093e-06	0.000572449	protein_coding	NCAPD2
ENSGALG00010014176	-1.13322	0.0001333	0.0050107	protein_coding	ABHD17B
ENSGALG00010027209	-1.13351	0.000641397	0.0165052	protein_coding	TRAF3IP3
ENSGALG00010011363	-1.13545	0.000198047	0.00660186	protein_coding	FDFT1
ENSGALG00010021136	-1.13695	1.61871e-05	0.000937623	protein_coding	WEE1
ENSGALG00010003432	-1.14335	9.47199e-06	0.000596265	protein_coding	LACC1
ENSGALG00010009575	-1.14376	0.000237414	0.00759825	protein_coding	RHOBTB1
ENSGALG00010027909	-1.14546	0.000651052	0.0167087	protein_coding	TIMP4
ENSGALG00010013517	-1.14553	4.90524e-08	6.61296e-06	protein_coding	STMN1
ENSGALG00010008382	-1.14931	0.00113504	0.0260802	protein_coding	NRBP2
ENSGALG00010005217	-1.151	1.19271e-05	0.000712538	protein_coding	CCNA2
ENSGALG00010003192	-1.15213	1.39706e-06	0.000125933	protein_coding	RGCC
ENSGALG00010016211	-1.15224	2.65708e-07	2.89128e-05	protein_coding	TACC3
ENSGALG00010002557	-1.15458	1.9691e-05	0.00106939	protein_coding
ENSGALG00010007577	-1.1563	6.53615e-07	6.26237e-05	protein_coding	WFDC1
ENSGALG00010029292	-1.15777	0.000360568	0.010543	protein_coding	FAM64A
ENSGALG00010028431	-1.15799	0.000521137	0.0141768	protein_coding	S100A14
ENSGALG00010002353	-1.15918	1.14084e-05	0.000692411	protein_coding	CMTM8
ENSGALG00010018564	-1.16098	9.32016e-06	0.000589142	protein_coding	DLGAP5
ENSGALG00010017024	-1.16463	0.000120332	0.00462913	protein_coding	BUB1
ENSGALG00010007265	-1.16514	0.00226582	0.0447697	protein_coding	CD200R1A
ENSGALG00010006542	-1.16719	0.000134165	0.0050107	protein_coding	RFC3
ENSGALG00010015325	-1.16797	0.00026045	0.00813053	lncRNA
ENSGALG00010022881	-1.16903	2.28078e-06	0.000191963	protein_coding	CCNB1
ENSGALG00010004533	-1.17393	0.000131777	0.00496904	protein_coding	PAG1
ENSGALG00010003596	-1.17481	3.23825e-06	0.000250414	protein_coding	CRISPLD1
ENSGALG00010008247	-1.17843	6.83091e-05	0.00299891	protein_coding	GASK1B
ENSGALG00010022411	-1.17886	0.00120232	0.0272562	protein_coding	ADRB1
ENSGALG00010009368	-1.17954	0.00119953	0.0272562	protein_coding	DSCC1
ENSGALG00010027821	-1.18748	0.000163393	0.005709	protein_coding	NMRK2
ENSGALG00010004934	-1.19158	0.00156461	0.0333828	protein_coding	KIAA1524
ENSGALG00010004988	-1.19341	0.00206571	0.0416257	protein_coding	HJURP
ENSGALG00010011497	-1.19467	0.000180577	0.00618504	protein_coding	CPQ
ENSGALG00010015776	-1.19478	1.69888e-05	0.0009657	protein_coding	SPOCK1
ENSGALG00010005487	-1.19613	3.12678e-08	4.4105e-06	protein_coding
ENSGALG00010024255	-1.19694	0.000671807	0.0170288	protein_coding	C27H17ORF105
ENSGALG00010022956	-1.19732	0.00195202	0.0397024	protein_coding	PBLD
ENSGALG00010023381	-1.20209	3.09712e-07	3.27649e-05	protein_coding	HOXB7
ENSGALG00010017804	-1.20279	3.46445e-05	0.00167017	protein_coding	DUSP5
ENSGALG00010008945	-1.20434	0.000201788	0.00668269	protein_coding	FER1L6
ENSGALG00010005172	-1.20827	3.18792e-06	0.000250334	protein_coding	OSBPL1A
ENSGALG00010000033	-1.21388	2.20046e-07	2.4831e-05	protein_coding	ND5
ENSGALG00010022754	-1.21615	8.02888e-06	0.000520477	protein_coding	SNX20
ENSGALG00010028179	-1.22302	1.2343e-05	0.000731649	protein_coding	MCM2
ENSGALG00010027092	-1.22401	0.000465546	0.0129183	protein_coding
ENSGALG00010004040	-1.22529	8.16066e-05	0.0034664	protein_coding	LGALS1B
ENSGALG00010000028	-1.22877	4.62593e-09	8.19435e-07	protein_coding	ND4L
ENSGALG00010017104	-1.22881	0.000195691	0.006552	protein_coding	FANCL
ENSGALG00010024682	-1.22946	4.40983e-09	8.02626e-07	protein_coding
ENSGALG00010026693	-1.23173	2.49348e-05	0.00127898	lncRNA
ENSGALG00010002918	-1.23236	3.18611e-08	4.45295e-06	protein_coding	FAM84A
ENSGALG00010003765	-1.23812	8.33847e-08	1.05857e-05	protein_coding
ENSGALG00010004201	-1.23932	3.40869e-05	0.00164851	protein_coding	CPA6
ENSGALG00010015029	-1.24072	4.42821e-09	8.02626e-07	protein_coding	TFRC
ENSGALG00010014099	-1.24151	3.3189e-06	0.000254071	protein_coding	TPX2
ENSGALG00010013720	-1.24153	1.82979e-05	0.00102481	protein_coding	SLC16A10
ENSGALG00010027893	-1.24252	3.87778e-06	0.000292446	protein_coding	DOT1L
ENSGALG00010019843	-1.24484	1.23647e-07	1.48318e-05	protein_coding	MCM6
ENSGALG00010007859	-1.24668	0.000563444	0.0150172	protein_coding	CENPN
ENSGALG00010002285	-1.24804	2.8957e-08	4.16162e-06	protein_coding	CAV1
ENSGALG00010007877	-1.25129	3.06448e-06	0.000241887	protein_coding	MSMO1
ENSGALG00010018655	-1.25778	6.63289e-06	0.000450006	protein_coding	BIRC5
ENSGALG00010005553	-1.2607	2.73046e-06	0.000222438	protein_coding	PPP1R14C
ENSGALG00010025660	-1.2621	7.01387e-05	0.00307038	protein_coding	KIF2C
ENSGALG00010024451	-1.27124	0.000422903	0.0119749	protein_coding	PHOSPHO1
ENSGALG00010028326	-1.27164	0.00102467	0.0238319	protein_coding	CRB2
ENSGALG00010020912	-1.27282	0.00137645	0.0304781	protein_coding	PDE8A
ENSGALG00010005430	-1.27522	5.20289e-07	5.18044e-05	protein_coding	MCM4
ENSGALG00010016914	-1.28159	0.000819592	0.0199771	protein_coding	PDIA2
ENSGALG00010018517	-1.28433	2.46307e-05	0.00126765	protein_coding	ECT2
ENSGALG00010013957	-1.28794	3.23376e-05	0.00157461	lncRNA
ENSGALG00010009078	-1.28916	0.00011455	0.00448505	protein_coding	PTTG2
ENSGALG00010000007	-1.2949	6.86945e-10	1.6611e-07	protein_coding	ND1
ENSGALG00010012985	-1.29707	2.22552e-07	2.49291e-05	protein_coding	ARNTL2
ENSGALG00010024137	-1.29747	0.0012719	0.0286206	protein_coding
ENSGALG00010017979	-1.30395	0.000266155	0.00822436	protein_coding
ENSGALG00010012665	-1.30468	0.000300986	0.00909766	lncRNA
ENSGALG00010022097	-1.30949	0.00157384	0.0335326	protein_coding	INPP5J
ENSGALG00010015798	-1.31098	9.42018e-05	0.00387857	protein_coding	IL22RA1
ENSGALG00010002411	-1.31604	0.000318849	0.00958056	protein_coding
ENSGALG00010002437	-1.31974	2.7614e-05	0.00138821	protein_coding	TTK
ENSGALG00010015390	-1.32747	1.6944e-05	0.0009657	protein_coding	CCNB3
ENSGALG00010002584	-1.32824	6.50248e-06	0.00044421	protein_coding
ENSGALG00010027281	-1.33183	1.83872e-05	0.00102605	protein_coding
ENSGALG00010008212	-1.33183	7.7845e-05	0.00334054	protein_coding	GTSE1
ENSGALG00010000034	-1.33375	3.13451e-09	6.12195e-07	protein_coding	CYTB
ENSGALG00010023065	-1.33472	0.000800628	0.0196696	protein_coding	DNA2
ENSGALG00010000621	-1.33487	0.000194453	0.00652489	protein_coding	UPP1
ENSGALG00010003323	-1.34107	1.90828e-08	2.90707e-06	protein_coding	STMN2
ENSGALG00010028108	-1.34246	0.000110206	0.00436074	protein_coding	IQGAP3
ENSGALG00010021604	-1.3429	4.19135e-05	0.00195862	protein_coding	SPTB
ENSGALG00010019774	-1.3454	0.00115553	0.0264712	lncRNA
ENSGALG00010022055	-1.34784	1.20434e-06	0.000109861	protein_coding	E2F1
ENSGALG00010021036	-1.34787	0.000168954	0.00587636	protein_coding	E2F8
ENSGALG00010000011	-1.35169	1.16112e-10	3.7635e-08	protein_coding	ND2
ENSGALG00010026545	-1.35379	0.000864391	0.0207699	lncRNA
ENSGALG00010025047	-1.35451	3.14141e-07	3.30043e-05	protein_coding	PER2
ENSGALG00010012750	-1.35532	7.08383e-08	9.22351e-06	protein_coding	CAPSL
ENSGALG00010020374	-1.35644	7.40411e-10	1.76241e-07	protein_coding	PCNA
ENSGALG00010018865	-1.35929	0.000140386	0.00515337	protein_coding	CDCA2
ENSGALG00010018387	-1.35967	8.71238e-07	8.24375e-05	protein_coding	NT5DC4
ENSGALG00010018416	-1.36182	1.32418e-08	2.12402e-06	protein_coding	DUT
ENSGALG00010002810	-1.36256	0.000216176	0.00706702	protein_coding	TRIM27.1
ENSGALG00010008225	-1.36612	0.00141066	0.0310101	protein_coding
ENSGALG00010023854	-1.36789	1.54754e-05	0.00089982	protein_coding	SHCBP1
ENSGALG00010020101	-1.36887	5.05033e-07	5.09515e-05	protein_coding	KIF15
ENSGALG00010029207	-1.36937	2.02757e-06	0.000173257	protein_coding
ENSGALG00010000022	-1.37569	3.13274e-11	1.164e-08	protein_coding	ATP8
ENSGALG00010018145	-1.3848	0.000213289	0.00698762	protein_coding
ENSGALG00010005534	-1.39281	1.4619e-06	0.000130237	protein_coding
ENSGALG00010027721	-1.39295	0.00018249	0.0062333	protein_coding	SUSD3
ENSGALG00010019029	-1.3933	5.43773e-07	5.37911e-05	protein_coding	CENPF
ENSGALG00010013648	-1.39362	5.4272e-06	0.000375809	protein_coding	NAV3
ENSGALG00010008101	-1.39587	0.000190532	0.00643585	protein_coding	CENPQ
ENSGALG00010001783	-1.41095	0.000186061	0.00629878	protein_coding	SGO1
ENSGALG00010010841	-1.41175	4.73305e-05	0.00217178	protein_coding	PMM1
ENSGALG00010023526	-1.41181	3.2247e-06	0.000250414	protein_coding	KNSTRN
ENSGALG00010029386	-1.41563	1.56538e-06	0.000137844	protein_coding	SLC16A6
ENSGALG00010023891	-1.42512	0.000115636	0.00450539	protein_coding
ENSGALG00010022483	-1.43023	1.42431e-08	2.2369e-06	protein_coding	TOP2A
ENSGALG00010019477	-1.43345	4.59237e-07	4.69531e-05	protein_coding	NCAPH
ENSGALG00010014084	-1.43566	0.000102363	0.00411703	lncRNA
ENSGALG00010007416	-1.43679	2.41971e-05	0.00125381	protein_coding	DCTD
ENSGALG00010005839	-1.44222	0.00116389	0.0266172	protein_coding	RPS6KA2
ENSGALG00010000037	-1.44467	1.80514e-09	3.71616e-07	protein_coding	ND6
ENSGALG00010007857	-1.44593	8.65686e-06	0.000554112	protein_coding
ENSGALG00010024897	-1.44652	9.61013e-07	8.98164e-05	protein_coding	ADAL
ENSGALG00010012186	-1.4575	0.000136442	0.00506966	protein_coding	KIF20A
ENSGALG00010025748	-1.46066	0.00155496	0.0332234	protein_coding	ETNK2
ENSGALG00010013468	-1.4625	0.000821038	0.0199803	protein_coding	DEPDC1B
ENSGALG00010011001	-1.46323	1.13414e-07	1.37652e-05	protein_coding	ANGPT1
ENSGALG00010023750	-1.46991	4.85414e-06	0.000350464	protein_coding
ENSGALG00010015126	-1.47165	5.75625e-07	5.65747e-05	protein_coding	MCM5
ENSGALG00010023956	-1.47289	0.000391053	0.0112544	protein_coding	KREMEN1
ENSGALG00010013268	-1.48248	0.000105838	0.00423186	protein_coding	PTPRR
ENSGALG00010013249	-1.48597	9.2209e-06	0.000585296	protein_coding	AURKA
ENSGALG00010021744	-1.48788	0.00046547	0.0129183	protein_coding	LITAF
ENSGALG00010016736	-1.48936	3.22453e-06	0.000250414	protein_coding	CENPS
ENSGALG00010009099	-1.49252	2.18243e-05	0.00115844	protein_coding	CXCR4
ENSGALG00010021113	-1.49381	8.48649e-05	0.00355174	protein_coding	SYP
ENSGALG00010012361	-1.49392	7.17815e-09	1.21502e-06	protein_coding	WIF1
ENSGALG00010017003	-1.51021	4.98756e-06	0.00035489	protein_coding	CPZ
ENSGALG00010005232	-1.51414	7.62477e-06	0.000496392	protein_coding	GATA3
ENSGALG00010017814	-1.52154	0.000263969	0.00818879	protein_coding
ENSGALG00010006341	-1.52332	2.94291e-06	0.000235537	protein_coding	HHIP
ENSGALG00010002750	-1.52592	1.26525e-09	2.83453e-07	protein_coding
ENSGALG00010013111	-1.52659	2.55379e-07	2.79888e-05	protein_coding	RFESD
ENSGALG00010017105	-1.52705	1.04995e-07	1.31106e-05	protein_coding	PLK1
ENSGALG00010020574	-1.52714	0.00109744	0.025331	protein_coding	DTL
ENSGALG00010002575	-1.54249	2.45785e-07	2.71325e-05	protein_coding	V-BG
ENSGALG00010029249	-1.54436	0.000946704	0.0223945	protein_coding	PRR11
ENSGALG00010029317	-1.54497	2.18935e-10	6.67051e-08	protein_coding	KPNA2
ENSGALG00010026036	-1.54592	3.2305e-10	9.14011e-08	protein_coding	TUBA5
ENSGALG00010027653	-1.55006	1.82234e-06	0.000158638	protein_coding	WNT7A
ENSGALG00010029178	-1.55343	1.04011e-06	9.54522e-05	protein_coding	NOTUM
ENSGALG00010003868	-1.55997	2.96917e-07	3.1631e-05	protein_coding	HBBA
ENSGALG00010009732	-1.56357	1.06042e-07	1.31337e-05	protein_coding	HMMR
ENSGALG00010007106	-1.56425	1.58529e-07	1.87212e-05	protein_coding	SLC7A1
ENSGALG00010026393	-1.56806	2.66995e-05	0.0013558	protein_coding	SLC43A3
ENSGALG00010025549	-1.57085	1.16064e-05	0.000701633	protein_coding	DHCR24
ENSGALG00010021046	-1.57095	1.73055e-11	6.81166e-09	protein_coding	PDPN
ENSGALG00010007964	-1.57227	0.000125724	0.00478821	protein_coding	RECQL4
ENSGALG00010016926	-1.57798	3.23522e-05	0.00157461	protein_coding
ENSGALG00010005389	-1.58496	0.000178306	0.00615944	protein_coding	MCM10
ENSGALG00010011758	-1.58903	1.85633e-06	0.000160678	protein_coding	SERPINB11
ENSGALG00010027316	-1.5971	0.000548368	0.0147256	protein_coding	TRAIP
ENSGALG00010020370	-1.60104	0.00251507	0.0486226	protein_coding	CEP55
ENSGALG00010015030	-1.6059	1.50181e-06	0.000133015	lncRNA
ENSGALG00010005010	-1.60772	0.000692827	0.0175034	protein_coding	NKAIN2
ENSGALG00010010326	-1.61178	1.32064e-08	2.12402e-06	lncRNA
ENSGALG00010008860	-1.61879	1.88828e-05	0.00104225	protein_coding	SQLE
ENSGALG00010021710	-1.62207	5.85504e-10	1.46598e-07	protein_coding
ENSGALG00010000859	-1.62306	2.22528e-05	0.0011698	protein_coding	BORA
ENSGALG00010016043	-1.63346	7.52157e-06	0.000496033	protein_coding	ADAMTSL1
ENSGALG00010003812	-1.63432	4.47835e-09	8.02626e-07	protein_coding	BG8
ENSGALG00010012212	-1.65402	0.000156576	0.00553429	protein_coding	RAD54B
ENSGALG00010008074	-1.65518	1.61346e-06	0.000141261	protein_coding	RHAG
ENSGALG00010022363	-1.65564	3.75722e-05	0.0017831	protein_coding	KIF18A
ENSGALG00010024452	-1.66048	2.43541e-08	3.5674e-06	protein_coding	SLC16A1
ENSGALG00010018092	-1.66562	0.00146769	0.0317146	protein_coding	PCDH11X
ENSGALG00010017767	-1.6676	3.2399e-10	9.14011e-08	protein_coding	KIF4B
ENSGALG00010018115	-1.67599	1.32455e-08	2.12402e-06	protein_coding	KLHL4
ENSGALG00010024480	-1.67611	1.13852e-07	1.37652e-05	protein_coding	CDC45
ENSGALG00010022489	-1.68296	3.72e-08	5.10546e-06	protein_coding	NUSAP1
ENSGALG00010024537	-1.68316	4.51446e-06	0.000333851	protein_coding	EPB42
ENSGALG00010023359	-1.69169	6.06981e-05	0.00273219	protein_coding	CDCA3
ENSGALG00010020759	-1.69902	1.20735e-05	0.000718465	protein_coding	ARHGAP19
ENSGALG00010002784	-1.70987	0.00147079	0.0317366	protein_coding	TRIM27.2
ENSGALG00010016956	-1.72013	5.20018e-09	9.10569e-07	protein_coding	CENPE
ENSGALG00010022002	-1.72125	9.87398e-05	0.00402193	protein_coding	KIF18B
ENSGALG00010001144	-1.73825	5.27945e-06	0.000367247	protein_coding	CDKN2B
ENSGALG00010002462	-1.74917	3.22999e-11	1.17156e-08	protein_coding	RRM2
ENSGALG00010024729	-1.77813	8.10659e-08	1.03778e-05	protein_coding	FOXM1
ENSGALG00010023264	-1.77835	5.84146e-10	1.46598e-07	protein_coding	RACGAP1
ENSGALG00010022162	-1.79463	3.72944e-06	0.000282658	protein_coding	POLE
ENSGALG00010007916	-1.80886	9.6853e-07	8.9967e-05	protein_coding	MCM3
ENSGALG00010009499	-1.81594	3.7828e-09	7.2034e-07	protein_coding	MXD3
ENSGALG00010013820	-1.82245	0.000126796	0.00480865	protein_coding	MASP1
ENSGALG00010016616	-1.83791	2.66942e-06	0.000218634	protein_coding	SLBP
ENSGALG00010010756	-1.84652	0.00014883	0.00537268	protein_coding	CENPL
ENSGALG00010018361	-1.85203	0.0016207	0.034149	protein_coding	ASIC4
ENSGALG00010009597	-1.85246	1.07661e-14	7.81004e-12	protein_coding	CDK1
ENSGALG00010021378	-1.86546	1.09854e-07	1.34961e-05	protein_coding	KIF11
ENSGALG00010002481	-1.87177	3.27927e-13	1.78416e-10	protein_coding	CKAP2
ENSGALG00010023147	-1.89369	2.77529e-09	5.49074e-07	protein_coding	RAD51
ENSGALG00010001226	-1.89976	1.01644e-08	1.68308e-06	protein_coding	VEPH1
ENSGALG00010024953	-1.90577	1.01649e-05	0.00063559	protein_coding	NCAPG2
ENSGALG00010008422	-1.91476	7.44737e-05	0.00321397	protein_coding	EXO1
ENSGALG00010023134	-1.92256	1.59063e-09	3.43143e-07	protein_coding	KNL1
ENSGALG00010024722	-1.92512	6.42466e-10	1.5786e-07	protein_coding	BRCA1
ENSGALG00010012480	-1.9298	2.72112e-09	5.45442e-07	lncRNA
ENSGALG00010016952	-1.93161	2.03578e-06	0.000173257	protein_coding	GINS1
ENSGALG00010026006	-1.94254	3.1507e-10	9.14011e-08	protein_coding	ITGA2B
ENSGALG00010024214	-1.94497	0.000153981	0.00547411	protein_coding	CRABP1
ENSGALG00010011574	-1.95107	0.000248633	0.00785826	protein_coding	GAS2L3
ENSGALG00010003186	-1.95642	0.00207654	0.0417335	protein_coding	CYP21A1
ENSGALG00010013865	-1.95761	1.0292e-05	0.000636598	lncRNA
ENSGALG00010012478	-1.96831	2.41608e-06	0.000201129	lncRNA
ENSGALG00010002384	-1.96888	7.24593e-08	9.35462e-06	protein_coding
ENSGALG00010025527	-1.99053	1.74767e-07	2.03237e-05	protein_coding	KNTC1
ENSGALG00010010605	-1.99138	2.0124e-12	8.7591e-10	protein_coding	NUF2
ENSGALG00010015049	-1.99485	3.78464e-11	1.34082e-08	protein_coding	DCK2
ENSGALG00010010218	-1.99727	1.95226e-10	6.06954e-08	protein_coding	PBK
ENSGALG00010027164	-2.00069	0.000183015	0.00623479	protein_coding
ENSGALG00010018193	-2.0045	4.36133e-13	2.29105e-10	protein_coding	ANK1
ENSGALG00010006345	-2.0314	1.3905e-18	1.71663e-15	protein_coding	SMC2
ENSGALG00010028528	-2.04454	1.80166e-14	1.19333e-11	protein_coding	UHRF1
ENSGALG00010013428	-2.05614	5.18835e-20	7.1854e-17	protein_coding	BPGM
ENSGALG00010017833	-2.07654	0.000560634	0.0149837	protein_coding
ENSGALG00010001457	-2.08337	1.58637e-11	6.53154e-09	protein_coding	NDC80
ENSGALG00010025380	-2.09903	5.79245e-10	1.46598e-07	protein_coding	SPC25
ENSGALG00010013262	-2.10471	5.13506e-10	1.39692e-07	protein_coding	CA13
ENSGALG00010029331	-2.1062	4.13468e-14	2.42261e-11	protein_coding	TK1
ENSGALG00010001237	-2.1272	2.49888e-09	5.07573e-07	protein_coding	MELK
ENSGALG00010011368	-2.16498	7.26017e-06	0.000480876	protein_coding
ENSGALG00010022480	-2.177	4.44426e-05	0.00205163	protein_coding	PIF1
ENSGALG00010016567	-2.1965	9.96613e-07	9.20145e-05	protein_coding	E2F2
ENSGALG00010015892	-2.20903	5.10605e-06	0.000358467	protein_coding	UBE2U
ENSGALG00010012809	-2.21486	8.22613e-05	0.00348102	protein_coding	RHOBTB3
ENSGALG00010013492	-2.24229	1.66614e-12	7.4653e-10	protein_coding	B3GALT5
ENSGALG00010005463	-2.25598	5.76018e-08	7.63049e-06	protein_coding	SKA3
ENSGALG00010020041	-2.30945	3.87758e-09	7.27108e-07	protein_coding	CDH23
ENSGALG00010000224	-2.34478	1.08263e-09	2.46162e-07	protein_coding	MYBPC2
ENSGALG00010012428	-2.3498	2.68088e-05	0.00135683	protein_coding	CCNE2
ENSGALG00010012196	-2.3499	1.74383e-11	6.81166e-09	protein_coding	CENPK
ENSGALG00010018325	-2.41317	0.00160418	0.0339418	protein_coding
ENSGALG00010013339	-2.43738	4.67969e-06	0.000341102	protein_coding	ATP6V0D2
ENSGALG00010016129	-2.47024	5.57592e-11	1.88763e-08	protein_coding	CENPI
ENSGALG00010019823	-2.51511	0.000480667	0.0132654	protein_coding	LCT
ENSGALG00010026235	-2.51753	0.000236259	0.00758931	lncRNA
ENSGALG00010013042	-2.53724	0.000391547	0.0112544	protein_coding	SLC25A48
ENSGALG00010011399	-2.54276	1.09769e-12	5.39426e-10	protein_coding
ENSGALG00010013086	-2.57238	2.02304e-14	1.23276e-11	protein_coding	CXCL14
ENSGALG00010025714	-2.58263	0.000218524	0.00711323	lncRNA
ENSGALG00010013325	-2.59773	1.50198e-25	4.57624e-22	protein_coding	CA2
ENSGALG00010014555	-2.633	2.35902e-10	7.04654e-08	protein_coding	VGLL1
ENSGALG00010017743	-2.63847	0.00109674	0.025331	protein_coding	KCNH5
ENSGALG00010028337	-2.67257	0.00164884	0.0345508	protein_coding
ENSGALG00010002330	-2.67656	6.27339e-05	0.0028026	protein_coding	KHDRBS2
ENSGALG00010011830	-2.80796	2.91354e-07	3.12569e-05	lncRNA
ENSGALG00010028733	-2.8266	2.82808e-07	3.05553e-05	protein_coding
ENSGALG00010014138	-2.83811	0.000787679	0.0194797	lncRNA
ENSGALG00010000768	-2.862	0.000289934	0.00879853	protein_coding
ENSGALG00010011074	-2.87418	1.6315e-09	3.45197e-07	protein_coding
ENSGALG00010008043	-2.92932	5.87009e-10	1.46598e-07	protein_coding	IL17REL
ENSGALG00010019663	-3.02002	6.53201e-05	0.00288431	lncRNA
ENSGALG00010011586	-3.03909	0.000443997	0.0125025	protein_coding	MAP3K7CL
ENSGALG00010011328	-3.11655	2.77022e-05	0.00138821	lncRNA
ENSGALG00010002237	-3.15114	0.000333809	0.00991276	lncRNA
ENSGALG00010028388	-3.22491	4.73579e-06	0.000343548	lncRNA
ENSGALG00010029558	-3.228	1.93487e-05	0.00106411	protein_coding
ENSGALG00010010093	-3.39584	0.00122538	0.0277376	lncRNA
ENSGALG00010007497	-3.46071	0.000239753	0.007657	lncRNA
ENSGALG00010012473	-3.50424	6.6464e-06	0.000450006	lncRNA
ENSGALG00010030044	-3.96133	8.84752e-05	0.00366259	lncRNA
ENSGALG00010002798	-4.2582	2.93909e-05	0.00145429	protein_coding	TRIM39.1
ENSGALG00010016680	-4.45663	8.16881e-05	0.0034664	protein_coding	BPIFB3
